# Supplementary material for: An assessment of PCV13 vaccine coverage using a repeated cross-sectional household survey in Malawi
Source: Gates Open Res. 2018 Aug 2;2:37. [Version 1] doi: 10.12688/gatesopenres.12837.1 (PMC6266718; doi:10.12688/gatesopenres.12837.1)
Supplement: Supplementary file 1 [file gatesopenres-2-13914-s0000.tgz]

Archive with 1 entries (1 files):
- b61ef285-991e-4d36-986c-cd8ade4331ba.png
